# Supplementary material for: Draft genomes of Blastocystis subtypes from human samples of Colombia
Source: Parasit Vectors. 2023 Feb 2;16:52. doi: 10.1186/s13071-022-05619-7 (PMC9896827; doi:10.1186/s13071-022-05619-7)
Supplement: Supplementary file 1 — Additional file 1: Table S1. Genomic DNAs of Blastocystis isolates used in this study. Table S2. Number of SNPs obtained comparing isolated s17 against isolated s20 used as a reference. Table S3. Number of SNPs obtained comparing NandII strain against isolated s20 used as a reference. Table S4. Number of SNPs obtained comparing isolated s26 against isolated s20 used as a reference. Table S5. High-impact SNPs by contig and their product description. [file 13071_2022_5619_MOESM1_ESM.xlsx]

## Sheet: Table S1
Table S1. Genomic DNAs of Blastocystis isolates used in this study.
ST	Accession number in GenBank	Host	Isolates	Sequence length (bp)
1	AB107961	Pig	PJ99-154	1770
	AB107967	Bornean orangutan	MJ99-424	1770
	AB107968	Grivet monkey	MJ99-568	1770
	AB070989	Human	HJ96A-29	1770
	AF439782	Human	subgroup: III	1700
	U51151	Human	NandII
2	AB070987	Human	HJ96-1a	1768
	AB107969	Southern pig-tailed macaque	MJ99-116	1768
	AY618265	Human	84	1779
	EU445487	Pig	P11	1767
3	AB070992	Human	HT98-1a	1770
	AB107963	Pig	PJ99-162	1769
	AB107965	Cattle	CJ99-363	1769
	HQ909889	Human	MA46	1734
	KY290400	Human	LW76	1734
	KX234625	Chicken	LW-24	1607
	HQ909890	Papio sp.	MA305	1732
	KX618192	Human		1769
4	AB071000	Rat	RN94-9	1778
	JN682513	Human	DMP/02-212	1762
	U51152	Guinea pig	NIH:1295-1	1778
5	AB107964	Pig	PJ99-188	1784
	AB107966	Cattle	CJ99-284	1784
	AY266469	Toad	AFJ96-H1	1769
	EF468654	Human	HC06-28	1782
6	AB091237	Human	HJ96AS-1	1690
	EU445485	Chicken	C1	1741
	AY135411	Turkey		1693
7	AB070991	Human	HJ97-2	1803
	AF408427	Human	Ba	1805
	AY135412	Duck		1752
	AY590107	Human	E	1766
	DQ366343	Human	HC05-10	1797
	EU082109	Human	HC07-10502	1796
8	AB107970	Lemur	MJ99-132a	1779
	AB107971	Pheasant	BJ99-319	1779
9	KC138681	Human		1688
	AF408426	Human	HJ00-5	1737
12	EU427515	Marsupial	MWJ04-41	1772

## Sheet: Table S2
Table S2. Number of SNPs obtained comparing isolated s17 against isolated s20 used as a reference
SNPs	Contig
8129	c_000000000037_segment0_c_000000000037_1_0_1109173_0
6926	c_000000000067_segment0_c_000000000067_1_0_768559_0
5747	c_000000000076_segment0_c_000000000076_1_0_709009_0
5415	c_000000000108_segment0_c_000000000108_1_0_787343_0
5248	c_000000000099_segment0_c_000000000099_1_0_544977_0
4789	c_000000000141_segment0_c_000000000141_1_0_530987_0
4427	c_000000000172_segment0_c_000000000172_1_0_433349_0
4409	c_000000000044_segment0_c_000000000044_1_0_606196_0
4087	c_000000000020_segment0_c_000000000020_1_0_408570_0
3917	c_000000000031_segment0_c_000000000031_1_0_551340_0
2789	c_000000000027_segment0_c_000000000027_1_0_280556_0
2677	c_000000000059_segment0_c_000000000059_1_0_359345_0
2647	c_000000000041_segment0_c_000000000041_2_0_410684_0
2521	c_000000000120_segment0_c_000000000120_1_0_258037_0
2509	c_000000000224_segment0_c_000000000224_1_0_289250_0
2445	c_000000000159_segment0_c_000000000159_4_0_295605_0
2289	c_000000000164_segment0_c_000000000164_1_0_306224_0
2230	c_000000000212_segment0_c_000000000212_1_0_253918_0
2154	c_000000000118_segment0_c_000000000118_4_0_239623_0
2134	c_000000000195_segment0_c_000000000195_1_0_263920_0
1813	c_000000000103_segment0_c_000000000103_1_0_295240_0
1746	c_000000000199_segment0_c_000000000199_36_0_247094_0
1744	c_000000000160_segment0_c_000000000160_1_0_252891_0
1673	c_000000000134_segment0_c_000000000134_83_0_233108_0
1594	c_000000000136_segment0_c_000000000136_1_0_253143_0
1592	c_000000000193_segment0_c_000000000193_1_0_204424_0
1566	c_000000000098_segment0_c_000000000098_1_0_223957_0
1559	c_000000000048_segment0_c_000000000048_1_0_160134_0
1526	c_000000000022_segment0_c_000000000022_1_0_184561_0
1474	c_000000000077_segment0_c_000000000077_1_0_248773_0
1448	c_000000000024_segment0_c_000000000024_1_0_145327_0
1411	c_000000000192_segment0_c_000000000192_1_0_195909_0
1335	c_000000000168_segment0_c_000000000168_1_0_235107_0
1334	c_000000000062_segment0_c_000000000062_1_0_197057_0
1333	c_000000000070_segment0_c_000000000070_1_0_143349_0
1308	c_000000000121_segment0_c_000000000121_1_0_152856_0
1295	c_000000000052_segment0_c_000000000052_1_0_148053_0
1260	c_000000000019_segment0_c_000000000019_1_0_175567_0
1232	c_000000000061_segment0_c_000000000061_1_0_155902_0
1141	c_000000000112_segment0_c_000000000112_1_0_217413_0
1139	c_000000000043_segment0_c_000000000043_1_0_168450_0
1126	c_000000000106_segment0_c_000000000106_1973_0_153687_0
1121	c_000000000222_segment0_c_000000000222_1_0_127420_0
1074	c_000000000184_segment0_c_000000000184_1_0_131660_0
1055	c_000000000171_segment0_c_000000000171_3_0_123653_0
924	c_000000000152_segment0_c_000000000152_1_0_170781_0
883	c_000000000114_segment0_c_000000000114_2_0_123506_0
880	c_000000000032_segment0_c_000000000032_1_0_108775_0
877	c_000000000088_segment0_c_000000000088_1_0_96491_0
757	c_000000000042_segment0_c_000000000042_1_0_95108_0
722	c_000000000100_segment0_c_000000000100_1_0_143663_0
710	c_000000000135_segment0_c_000000000135_1_0_119214_0
689	c_000000000144_segment0_c_000000000144_1_0_95429_0
671	c_000000000057_segment0_c_000000000057_1_0_112991_0
670	c_000000000028_segment0_c_000000000028_1_0_125287_0
670	c_000000000197_segment0_c_000000000197_1_0_102267_0
655	c_000000000096_segment0_c_000000000096_1_0_101467_0
650	c_000000000050_segment0_c_000000000050_171_0_106891_0
630	c_000000000211_segment0_c_000000000211_1_0_88834_0
619	c_000000000198_segment0_c_000000000198_1_0_99853_0
616	c_000000000105_segment0_c_000000000105_1_0_116809_0
600	c_000000000166_segment0_c_000000000166_1_0_71195_0
593	c_000000000133_segment0_c_000000000133_1_0_105445_0
576	c_000000000223_segment0_c_000000000223_1_0_121923_0
573	c_000000000060_segment0_c_000000000060_1_0_119808_0
573	c_000000000220_segment0_c_000000000220_1_0_72480_0
567	c_000000000055_segment0_c_000000000055_1_0_95332_0
547	c_000000000122_segment0_c_000000000122_1_0_93897_0
545	c_000000000225_segment0_c_000000000225_1_0_89400_0
530	c_000000000033_segment0_c_000000000033_1_0_86850_0
525	c_000000000213_segment0_c_000000000213_1_0_101590_0
508	c_000000000174_segment0_c_000000000174_1_0_63838_0
508	c_000000000201_segment0_c_000000000201_1_0_135879_0
493	c_000000000034_segment0_c_000000000034_1_0_71447_0
484	c_000000000214_segment0_c_000000000214_1_0_79744_0
476	c_000000000202_segment0_c_000000000202_1_0_89270_0
431	c_000000000015_segment0_c_000000000015_1_0_54320_0
417	c_000000000066_segment0_c_000000000066_1_0_80744_0
403	c_000000000089_segment0_c_000000000089_1_0_73559_0
398	c_000000000162_segment0_c_000000000162_1_0_100933_0
393	c_000000000090_segment0_c_000000000090_1_0_79048_0
393	c_000000000142_segment0_c_000000000142_1_0_53078_0
366	c_000000000029_segment0_c_000000000029_1_0_73318_0
358	c_000000000128_segment0_c_000000000128_1_0_60640_0
345	c_000000000163_segment0_c_000000000163_15_0_89555_0
335	c_000000000183_segment0_c_000000000183_1_0_86335_0
327	c_000000000131_segment0_c_000000000131_2_0_75957_0
310	c_000000000139_segment0_c_000000000139_1_0_48775_0
303	c_000000000200_segment0_c_000000000200_1_0_91024_0
301	c_000000000064_segment0_c_000000000064_1_0_84090_0
292	c_000000000191_segment0_c_000000000191_1_0_66755_0
287	c_000000000157_segment0_c_000000000157_1_0_55790_0
278	c_000000000069_segment0_c_000000000069_1_0_85968_0
275	c_000000000011_segment0_c_000000000011_1_0_51605_0
267	c_000000000182_segment0_c_000000000182_1_0_84042_0
260	c_000000000154_segment0_c_000000000154_1_0_67372_0
256	c_000000000186_segment0_c_000000000186_16657_0_70724_0
245	c_000000000124_segment0_c_000000000124_1_0_72181_0
244	c_000000000145_segment0_c_000000000145_15_0_57631_0
232	c_000000000151_segment0_c_000000000151_1_0_96922_0
224	c_000000000173_segment0_c_000000000173_1_0_59350_0
218	c_000000000148_segment0_c_000000000148_1_0_59546_0
214	c_000000000072_segment0_c_000000000072_1_0_71046_0
191	c_000000000229_segment0_c_000000000229_1_0_71625_0
176	c_000000000083_segment0_c_000000000083_1_0_48374_0
172	c_000000000180_segment0_c_000000000180_1_0_81698_0
144	c_000000000208_segment0_c_000000000208_1_0_83046_0
139	c_000000000113_segment0_c_000000000113_1_0_78979_0
113	c_000000000206_segment0_c_000000000206_8_0_65647_0
112	c_000000000158_segment0_c_000000000158_1_0_41245_0
83	c_000000000190_segment0_c_000000000190_1_0_58554_0
74	c_000000000068_segment0_c_000000000068_1_0_54810_0
67	c_000000000097_segment0_c_000000000097_1_0_74640_0
41	c_000000000147_segment0_c_000000000147_1_0_40767_0
38	c_000000000018_segment0_c_000000000018_1_0_47282_0
4	c_000000000205_segment0_c_000000000205_2_0_33521_0

## Sheet: Table S3
Table S3. Number of SNPs obtained comparing NandII strain against isolated s20 used as a reference
SNPs	Contig
9667	c_000000000037_segment0_c_000000000037_1_0_1109173_0
5993	c_000000000067_segment0_c_000000000067_1_0_768559_0
5539	c_000000000076_segment0_c_000000000076_1_0_709009_0
5362	c_000000000099_segment0_c_000000000099_1_0_544977_0
5354	c_000000000108_segment0_c_000000000108_1_0_787343_0
4846	c_000000000141_segment0_c_000000000141_1_0_530987_0
4759	c_000000000031_segment0_c_000000000031_1_0_551340_0
4721	c_000000000044_segment0_c_000000000044_1_0_606196_0
3877	c_000000000172_segment0_c_000000000172_1_0_433349_0
3538	c_000000000020_segment0_c_000000000020_1_0_408570_0
3117	c_000000000041_segment0_c_000000000041_2_0_410684_0
2679	c_000000000027_segment0_c_000000000027_1_0_280556_0
2621	c_000000000059_segment0_c_000000000059_1_0_359345_0
2411	c_000000000120_segment0_c_000000000120_1_0_258037_0
2326	c_000000000224_segment0_c_000000000224_1_0_289250_0
2278	c_000000000118_segment0_c_000000000118_4_0_239623_0
2225	c_000000000164_segment0_c_000000000164_1_0_306224_0
2199	c_000000000103_segment0_c_000000000103_1_0_295240_0
2107	c_000000000136_segment0_c_000000000136_1_0_253143_0
2044	c_000000000159_segment0_c_000000000159_4_0_295605_0
1983	c_000000000212_segment0_c_000000000212_1_0_253918_0
1958	c_000000000199_segment0_c_000000000199_36_0_247094_0
1956	c_000000000195_segment0_c_000000000195_1_0_263920_0
1944	c_000000000134_segment0_c_000000000134_83_0_233108_0
1687	c_000000000192_segment0_c_000000000192_1_0_195909_0
1626	c_000000000022_segment0_c_000000000022_1_0_184561_0
1624	c_000000000193_segment0_c_000000000193_1_0_204424_0
1594	c_000000000098_segment0_c_000000000098_1_0_223957_0
1593	c_000000000168_segment0_c_000000000168_1_0_235107_0
1562	c_000000000112_segment0_c_000000000112_1_0_217413_0
1533	c_000000000019_segment0_c_000000000019_1_0_175567_0
1464	c_000000000160_segment0_c_000000000160_1_0_252891_0
1463	c_000000000070_segment0_c_000000000070_1_0_143349_0
1459	c_000000000100_segment0_c_000000000100_1_0_143663_0
1434	c_000000000121_segment0_c_000000000121_1_0_152856_0
1414	c_000000000028_segment0_c_000000000028_1_0_125287_0
1408	c_000000000062_segment0_c_000000000062_1_0_197057_0
1403	c_000000000024_segment0_c_000000000024_1_0_145327_0
1388	c_000000000043_segment0_c_000000000043_1_0_168450_0
1382	c_000000000032_segment0_c_000000000032_1_0_108775_0
1382	c_000000000077_segment0_c_000000000077_1_0_248773_0
1379	c_000000000061_segment0_c_000000000061_1_0_155902_0
1156	c_000000000133_segment0_c_000000000133_1_0_105445_0
1145	c_000000000114_segment0_c_000000000114_2_0_123506_0
1145	c_000000000171_segment0_c_000000000171_3_0_123653_0
1144	c_000000000222_segment0_c_000000000222_1_0_127420_0
1131	c_000000000152_segment0_c_000000000152_1_0_170781_0
1124	c_000000000088_segment0_c_000000000088_1_0_96491_0
1086	c_000000000184_segment0_c_000000000184_1_0_131660_0
1068	c_000000000048_segment0_c_000000000048_1_0_160134_0
1066	c_000000000135_segment0_c_000000000135_1_0_119214_0
1029	c_000000000055_segment0_c_000000000055_1_0_95332_0
1028	c_000000000057_segment0_c_000000000057_1_0_112991_0
1002	c_000000000122_segment0_c_000000000122_1_0_93897_0
979	c_000000000042_segment0_c_000000000042_1_0_95108_0
964	c_000000000052_segment0_c_000000000052_1_0_148053_0
955	c_000000000106_segment0_c_000000000106_1973_0_153687_0
903	c_000000000213_segment0_c_000000000213_1_0_101590_0
902	c_000000000201_segment0_c_000000000201_1_0_135879_0
855	c_000000000202_segment0_c_000000000202_1_0_89270_0
842	c_000000000105_segment0_c_000000000105_1_0_116809_0
805	c_000000000214_segment0_c_000000000214_1_0_79744_0
787	c_000000000144_segment0_c_000000000144_1_0_95429_0
753	c_000000000033_segment0_c_000000000033_1_0_86850_0
750	c_000000000198_segment0_c_000000000198_1_0_99853_0
739	c_000000000131_segment0_c_000000000131_2_0_75957_0
710	c_000000000060_segment0_c_000000000060_1_0_119808_0
694	c_000000000089_segment0_c_000000000089_1_0_73559_0
683	c_000000000096_segment0_c_000000000096_1_0_101467_0
680	c_000000000225_segment0_c_000000000225_1_0_89400_0
667	c_000000000197_segment0_c_000000000197_1_0_102267_0
656	c_000000000162_segment0_c_000000000162_1_0_100933_0
653	c_000000000211_segment0_c_000000000211_1_0_88834_0
639	c_000000000223_segment0_c_000000000223_1_0_121923_0
638	c_000000000066_segment0_c_000000000066_1_0_80744_0
635	c_000000000069_segment0_c_000000000069_1_0_85968_0
625	c_000000000034_segment0_c_000000000034_1_0_71447_0
617	c_000000000064_segment0_c_000000000064_1_0_84090_0
604	c_000000000142_segment0_c_000000000142_1_0_53078_0
595	c_000000000183_segment0_c_000000000183_1_0_86335_0
591	c_000000000050_segment0_c_000000000050_171_0_106891_0
590	c_000000000072_segment0_c_000000000072_1_0_71046_0
582	c_000000000200_segment0_c_000000000200_1_0_91024_0
574	c_000000000163_segment0_c_000000000163_15_0_89555_0
565	c_000000000154_segment0_c_000000000154_1_0_67372_0
561	c_000000000151_segment0_c_000000000151_1_0_96922_0
559	c_000000000220_segment0_c_000000000220_1_0_72480_0
553	c_000000000166_segment0_c_000000000166_1_0_71195_0
546	c_000000000157_segment0_c_000000000157_1_0_55790_0
541	c_000000000128_segment0_c_000000000128_1_0_60640_0
538	c_000000000174_segment0_c_000000000174_1_0_63838_0
533	c_000000000139_segment0_c_000000000139_1_0_48775_0
520	c_000000000124_segment0_c_000000000124_1_0_72181_0
494	c_000000000182_segment0_c_000000000182_1_0_84042_0
487	c_000000000090_segment0_c_000000000090_1_0_79048_0
485	c_000000000148_segment0_c_000000000148_1_0_59546_0
477	c_000000000011_segment0_c_000000000011_1_0_51605_0
477	c_000000000029_segment0_c_000000000029_1_0_73318_0
469	c_000000000173_segment0_c_000000000173_1_0_59350_0
439	c_000000000186_segment0_c_000000000186_16657_0_70724_0
431	c_000000000191_segment0_c_000000000191_1_0_66755_0
422	c_000000000180_segment0_c_000000000180_1_0_81698_0
378	c_000000000229_segment0_c_000000000229_1_0_71625_0
358	c_000000000206_segment0_c_000000000206_8_0_65647_0
357	c_000000000145_segment0_c_000000000145_15_0_57631_0
344	c_000000000113_segment0_c_000000000113_1_0_78979_0
341	c_000000000015_segment0_c_000000000015_1_0_54320_0
333	c_000000000158_segment0_c_000000000158_1_0_41245_0
305	c_000000000083_segment0_c_000000000083_1_0_48374_0
274	c_000000000208_segment0_c_000000000208_1_0_83046_0
202	c_000000000068_segment0_c_000000000068_1_0_54810_0
179	c_000000000018_segment0_c_000000000018_1_0_47282_0
169	c_000000000190_segment0_c_000000000190_1_0_58554_0
138	c_000000000097_segment0_c_000000000097_1_0_74640_0
80	c_000000000147_segment0_c_000000000147_1_0_40767_0
32	c_000000000205_segment0_c_000000000205_2_0_33521_0

## Sheet: Table S4
Table S4. Number of SNPs obtained comparing isolated s26 against isolated s20 used as a reference
SNPs	Contig
9247	c_000000000037_segment0_c_000000000037_1_0_1109173_0
7212	c_000000000108_segment0_c_000000000108_1_0_787343_0
6900	c_000000000076_segment0_c_000000000076_1_0_709009_0
6741	c_000000000067_segment0_c_000000000067_1_0_768559_0
6011	c_000000000044_segment0_c_000000000044_1_0_606196_0
5317	c_000000000031_segment0_c_000000000031_1_0_551340_0
4987	c_000000000099_segment0_c_000000000099_1_0_544977_0
4752	c_000000000172_segment0_c_000000000172_1_0_433349_0
4570	c_000000000020_segment0_c_000000000020_1_0_408570_0
4217	c_000000000041_segment0_c_000000000041_2_0_410684_0
4133	c_000000000141_segment0_c_000000000141_1_0_530987_0
3713	c_000000000059_segment0_c_000000000059_1_0_359345_0
2758	c_000000000120_segment0_c_000000000120_1_0_258037_0
2540	c_000000000027_segment0_c_000000000027_1_0_280556_0
2496	c_000000000103_segment0_c_000000000103_1_0_295240_0
2393	c_000000000164_segment0_c_000000000164_1_0_306224_0
2344	c_000000000118_segment0_c_000000000118_4_0_239623_0
2307	c_000000000159_segment0_c_000000000159_4_0_295605_0
2158	c_000000000134_segment0_c_000000000134_83_0_233108_0
2149	c_000000000195_segment0_c_000000000195_1_0_263920_0
2145	c_000000000212_segment0_c_000000000212_1_0_253918_0
2104	c_000000000136_segment0_c_000000000136_1_0_253143_0
2061	c_000000000224_segment0_c_000000000224_1_0_289250_0
1982	c_000000000199_segment0_c_000000000199_36_0_247094_0
1966	c_000000000160_segment0_c_000000000160_1_0_252891_0
1857	c_000000000062_segment0_c_000000000062_1_0_197057_0
1705	c_000000000193_segment0_c_000000000193_1_0_204424_0
1679	c_000000000019_segment0_c_000000000019_1_0_175567_0
1650	c_000000000022_segment0_c_000000000022_1_0_184561_0
1592	c_000000000043_segment0_c_000000000043_1_0_168450_0
1514	c_000000000098_segment0_c_000000000098_1_0_223957_0
1456	c_000000000070_segment0_c_000000000070_1_0_143349_0
1434	c_000000000024_segment0_c_000000000024_1_0_145327_0
1423	c_000000000112_segment0_c_000000000112_1_0_217413_0
1409	c_000000000171_segment0_c_000000000171_3_0_123653_0
1404	c_000000000168_segment0_c_000000000168_1_0_235107_0
1366	c_000000000048_segment0_c_000000000048_1_0_160134_0
1325	c_000000000121_segment0_c_000000000121_1_0_152856_0
1321	c_000000000061_segment0_c_000000000061_1_0_155902_0
1318	c_000000000088_segment0_c_000000000088_1_0_96491_0
1316	c_000000000152_segment0_c_000000000152_1_0_170781_0
1245	c_000000000106_segment0_c_000000000106_1973_0_153687_0
1227	c_000000000077_segment0_c_000000000077_1_0_248773_0
1189	c_000000000192_segment0_c_000000000192_1_0_195909_0
1164	c_000000000135_segment0_c_000000000135_1_0_119214_0
1066	c_000000000052_segment0_c_000000000052_1_0_148053_0
1043	c_000000000032_segment0_c_000000000032_1_0_108775_0
1035	c_000000000100_segment0_c_000000000100_1_0_143663_0
1019	c_000000000144_segment0_c_000000000144_1_0_95429_0
991	c_000000000184_segment0_c_000000000184_1_0_131660_0
969	c_000000000114_segment0_c_000000000114_2_0_123506_0
953	c_000000000105_segment0_c_000000000105_1_0_116809_0
948	c_000000000057_segment0_c_000000000057_1_0_112991_0
936	c_000000000222_segment0_c_000000000222_1_0_127420_0
912	c_000000000096_segment0_c_000000000096_1_0_101467_0
908	c_000000000042_segment0_c_000000000042_1_0_95108_0
877	c_000000000133_segment0_c_000000000133_1_0_105445_0
870	c_000000000060_segment0_c_000000000060_1_0_119808_0
783	c_000000000028_segment0_c_000000000028_1_0_125287_0
738	c_000000000122_segment0_c_000000000122_1_0_93897_0
730	c_000000000211_segment0_c_000000000211_1_0_88834_0
705	c_000000000055_segment0_c_000000000055_1_0_95332_0
696	c_000000000201_segment0_c_000000000201_1_0_135879_0
694	c_000000000198_segment0_c_000000000198_1_0_99853_0
677	c_000000000166_segment0_c_000000000166_1_0_71195_0
666	c_000000000197_segment0_c_000000000197_1_0_102267_0
663	c_000000000050_segment0_c_000000000050_171_0_106891_0
632	c_000000000064_segment0_c_000000000064_1_0_84090_0
600	c_000000000213_segment0_c_000000000213_1_0_101590_0
593	c_000000000066_segment0_c_000000000066_1_0_80744_0
592	c_000000000220_segment0_c_000000000220_1_0_72480_0
582	c_000000000214_segment0_c_000000000214_1_0_79744_0
569	c_000000000033_segment0_c_000000000033_1_0_86850_0
567	c_000000000202_segment0_c_000000000202_1_0_89270_0
553	c_000000000034_segment0_c_000000000034_1_0_71447_0
550	c_000000000131_segment0_c_000000000131_2_0_75957_0
549	c_000000000069_segment0_c_000000000069_1_0_85968_0
514	c_000000000225_segment0_c_000000000225_1_0_89400_0
503	c_000000000223_segment0_c_000000000223_1_0_121923_0
476	c_000000000200_segment0_c_000000000200_1_0_91024_0
468	c_000000000163_segment0_c_000000000163_15_0_89555_0
462	c_000000000142_segment0_c_000000000142_1_0_53078_0
457	c_000000000162_segment0_c_000000000162_1_0_100933_0
450	c_000000000029_segment0_c_000000000029_1_0_73318_0
404	c_000000000128_segment0_c_000000000128_1_0_60640_0
403	c_000000000089_segment0_c_000000000089_1_0_73559_0
403	c_000000000174_segment0_c_000000000174_1_0_63838_0
399	c_000000000154_segment0_c_000000000154_1_0_67372_0
393	c_000000000139_segment0_c_000000000139_1_0_48775_0
375	c_000000000183_segment0_c_000000000183_1_0_86335_0
316	c_000000000173_segment0_c_000000000173_1_0_59350_0
287	c_000000000151_segment0_c_000000000151_1_0_96922_0
283	c_000000000072_segment0_c_000000000072_1_0_71046_0
272	c_000000000015_segment0_c_000000000015_1_0_54320_0
251	c_000000000124_segment0_c_000000000124_1_0_72181_0
237	c_000000000229_segment0_c_000000000229_1_0_71625_0
236	c_000000000208_segment0_c_000000000208_1_0_83046_0
235	c_000000000148_segment0_c_000000000148_1_0_59546_0
227	c_000000000191_segment0_c_000000000191_1_0_66755_0
226	c_000000000011_segment0_c_000000000011_1_0_51605_0
222	c_000000000182_segment0_c_000000000182_1_0_84042_0
220	c_000000000083_segment0_c_000000000083_1_0_48374_0
199	c_000000000113_segment0_c_000000000113_1_0_78979_0
198	c_000000000186_segment0_c_000000000186_16657_0_70724_0
179	c_000000000090_segment0_c_000000000090_1_0_79048_0
174	c_000000000157_segment0_c_000000000157_1_0_55790_0
167	c_000000000145_segment0_c_000000000145_15_0_57631_0
141	c_000000000180_segment0_c_000000000180_1_0_81698_0
123	c_000000000206_segment0_c_000000000206_8_0_65647_0
97	c_000000000068_segment0_c_000000000068_1_0_54810_0
75	c_000000000190_segment0_c_000000000190_1_0_58554_0
51	c_000000000158_segment0_c_000000000158_1_0_41245_0
44	c_000000000097_segment0_c_000000000097_1_0_74640_0
31	c_000000000018_segment0_c_000000000018_1_0_47282_0
27	c_000000000147_segment0_c_000000000147_1_0_40767_0
1	c_000000000205_segment0_c_000000000205_2_0_33521_0

## Sheet: Table S5
Table S5. High impact SNPs by contig and their product description
Contig	SNP position on the contig	Change Ref/Alt	Impact	Product description
c_000000000011_segment0_c_000000000011_1_0_51605_0	33742	A/G	splice_donor&intron	protein kinase 1
	33744	C/G	start_lost&splice_region	protein kinase 1
c_000000000015_segment0_c_000000000015_1_0_54320_0	30848	T/C	splice_donor&intron	cysteine proteinase
c_000000000018_segment0_c_000000000018_1_0_47282_0	5945	G/A	stop_gained	tryptophanyl-tRNA synthetase
c_000000000019_segment0_c_000000000019_1_0_175567_0	36835	C/T	stop_gained	Serine/threonine-protein kinase
	50121	C/G	start_lost	Leucine Rich Repeat family protein
	60876	T/C	splice_acceptor&intron	splicing factor 3B subunit 3
	68055	A/T	splice_donor&intron	ATP-binding Cassette (ABC) Superfamily
	68465	C/T	splice_donor&intron	ATP-binding Cassette (ABC) Superfamily
	69134	C/G	splice_donor&intron	ATP-binding Cassette (ABC) Superfamily
	91656	A/G	splice_acceptor&intron	eukaryotic translation initiation factor 3 subunit 8
	112854	G/C	splice_donor&intron	AP2-associated kinase
	138690	C/T	stop_gained	ubiquitin carboxyl-terminal hydrolase
c_000000000020_segment0_c_000000000020_1_0_408570_0	4175	A/T	start_lost	ubiquitin carboxyl-terminal hydrolase 31
	105266	A/G	splice_donor&intron	histone acetyltransferase
	136552	G/C	stop_gained	SNF2 family protein
	205345	T/C	splice_donor&intron	cyclin-U4-1
	221208	G/A	splice_donor&intron	MFS transporter, multidrug efflux
	250995	A/G	splice_donor&intron	cysteine protease family C45
	271409	A/G	splice_acceptor&intron	chorein
	281004	G/A	splice_donor&intron	protein kinase
	285539	C/T	splice_donor&intron	major facilitator superfamily MFS_1
	318265	T/C	splice_donor&intron	ubiquitin carboxyl-terminal hydrolase L5
	319555	G/T	splice_acceptor&intron	ubiquitin carboxyl-terminal hydrolase L5
	320809	G/T	stop_gained	agmatine deiminase
	346736	C/T	splice_donor&intron	homoserine dehydrogenase
	362465	C/T	splice_acceptor&intron	RNA polymerase II C-terminal domain phosphatase-like protein
	363758	T/C	start_lost	RNA polymerase II C-terminal domain phosphatase-like protein
	366039	G/A	start_lost	Cast domain containing protein
	387999	C/T	splice_donor&intron	dnaJ subfamily C member 2
c_000000000022_segment0_c_000000000022_1_0_184561_0	10980	C/T	splice_donor&intron	dnaJ subfamily C member 2
	76059	T/C	splice_donor&intron	Rho GTPase 1
	122915	T/C	splice_donor&intron	glutamate receptor Gr2
	127977	G/A	splice_donor&intron	acyltransferase
	128062	G/T	stop_gained	acyltransferase
c_000000000024_segment0_c_000000000024_1_0_145327_0	43894	G/A	splice_acceptor&intron	sarcaleumin-like protein
	43901	G/C	stop_lost	sarcaleumin-like protein
	62236	A/T	splice_donor&intron	pmp22 family protein
	62237	C/T	splice_donor&intron	pmp22 family protein
	70608	G/T	stop_gained	translational activator GCN1
	96279	G/A	splice_donor&intron	viral A-type inclusion protein
	137958	C/A	stop_gained	mannose-6-phosphate isomerase
	137967	G/A	stop_gained	mannose-6-phosphate isomerase
	141294	G/C	splice_acceptor&intron	long-chain-fatty-acid-CoA ligase
c_000000000027_segment0_c_000000000027_1_0_280556_0	11826	A/G	splice_donor&intron	X-Pro aminopeptidase
	53893	C/T	start_lost	rho GTPase-activating protein
	56245	T/C	splice_acceptor&intron	v-SNARE protein
	68980	A/G	splice_donor&intron	Dek1-calpain-like protein
	94250	A/G	splice_acceptor&intron	GTP-dependent nucleic acid-binding protein
	119340	A/G	splice_acceptor&intron	protein kinase
	122864	A/C	stop_gained&splice_region	Hsp70
	123721	C/G	splice_acceptor&intron	Hsp70
	134889	C/T	splice_acceptor&intron	separin
	207480	G/T	stop_gained	vacuolar protein sorting-associated protein
	254631	T/A	stop_lost&splice_region	rhomboid-like protein 14
c_000000000028_segment0_c_000000000028_1_0_125287_0	12026	T/A	stop_lost&splice_region	rhomboid-like protein 14
	100282	C/T	splice_donor&intron	AIR synthase-related protein, partial
c_000000000029_segment0_c_000000000029_1_0_73318_0	28752	A/G	start_lost	long-chain-fatty-acid-CoA ligase
	47981	G/T	stop_gained	Sec24a
c_000000000031_segment0_c_000000000031_1_0_551340_0	106258	A/C	stop_lost&splice_region	GPN-loop GTPase
	107551	T/G	stop_lost&splice_region	elongation factor 1-delta
	122470	T/C	start_lost	endoplasmic reticulum retention receptor 1
	176231	A/G	splice_acceptor&intron	Mps1 binder-like protein
	218657	A/G	splice_donor&intron	sphingosine N-acyltransferase Lag1
	240517	T/C	stop_lost&splice_region	RabGAP/TBC domain-containing protein
	268377	A/G	splice_donor&intron	eukaryotic translation initiation factor 4E type
	278065	T/C	splice_acceptor&intron	HEAT repeat domain containing protein
	294084	T/C	start_lost	oxysterol-binding protein-related protein
	316562	C/G	splice_donor&intron	protein kinase, partial
	383870	T/G	stop_gained	oligomeric Golgi complex subunit 8
	410156	T/C	splice_donor&intron	nuclear pore complex protein Nup98-Nup96
	469561	A/G	splice_donor&intron	midasin
c_000000000032_segment0_c_000000000032_1_0_108775_0	1473	A/G	splice_acceptor&intron	serine/threonine-protein kinase RIO2
	13183	G/A	splice_acceptor&intron	Hsp70
	13357	T/C	stop_lost&splice_region	Hsp70
	13358	A/T	stop_lost&splice_region	Hsp70
	52831	G/T	stop_gained	Leucine Rich Repeat family protein
	53017	G/A	splice_acceptor&intron	Leucine Rich Repeat family protein
c_000000000033_segment0_c_000000000033_1_0_86850_0	18094	G/A	splice_donor&intron	WD40 repeat-containing protein SMU1
	19603	A/G	splice_acceptor&intron	WD40 repeat-containing protein SMU1
c_000000000034_segment0_c_000000000034_1_0_71447_0	54084	T/C	splice_donor&intron	vacuolar protein sorting-associated protein
c_000000000037_segment0_c_000000000037_1_0_1109173_0	65077	C/A	stop_gained	trehalose-phosphatase
	134700	T/C	stop_lost&splice_region	prohibitin
	161175	T/A	splice_donor&intron	biotin apo-protein ligase
	207776	A/G	stop_lost&splice_region	phosphoribosylformylglycinamidine synthase
	235386	A/G	stop_lost&splice_region	MATE family efflux transporter
	393328	C/T	splice_donor&intron	nucleotide-binding protein
	441522	G/T	splice_donor&intron	Regulator of telomere elongation helicase 1
	479626	G/T	stop_gained	5'-3' exoribonuclease
	541975	C/T	stop_gained	metallophosphoesterase
	551970	T/C	splice_acceptor&intron	RuvB-like protein
	579862	G/A	start_lost	membrane protein
	580131	G/T	splice_acceptor&intron	membrane protein
	640613	A/G	splice_donor&intron	He PIG protein family
	745166	C/A	stop_gained	sarcoplasmic reticulum histidine-rich calcium-binding protein precursor
	752609	G/A	stop_gained	sarcoplasmic reticulum histidine-rich calcium-binding protein precursor
	774834	A/T	stop_lost&splice_region	pmp22 family protein
	781329	T/C	splice_donor&intron	Kelch domain protein
	789557	A/G	splice_donor&intron	chromodomain-helicase-DNA-binding protein
	802765	T/C	start_lost	chromodomain-helicase-DNA-binding protein
	828189	T/C	stop_lost&splice_region	Gtr2
	859662	A/G	stop_lost&splice_region	cysteine protease, partial
	870428	C/T	start_lost	methyltransferase
	878542	T/C	stop_lost&splice_region	cysteine protease, partial
	967453	C/T	splice_donor&intron	ABC transporter-related protein
	1030282	C/G	stop_lost&splice_region	tyrosyl-DNA phosphodiesterase 1
	1101581	T/C	splice_acceptor&intron	AIR synthase-related protein, partial
	1105131	T/C	start_lost	AIR synthase-related protein, partial
c_000000000041_segment0_c_000000000041_2_0_410684_0	63397	C/T	stop_gained	AIR synthase-related protein, partial
	254833	C/A	stop_gained	Kelch domain protein
	256644	C/T	stop_gained	Kelch domain protein
	291558	A/G	stop_lost&splice_region	myosin-like protein
	311651	G/A	splice_donor&intron	RNA-binding domain containing protein
c_000000000042_segment0_c_000000000042_1_0_95108_0	25623	G/A	splice_acceptor&intron	ubiquitin carboxyl-terminal hydrolase
	41128	G/A	splice_acceptor&intron	heat shock 70
	54702	A/G	start_lost&splice_region	DNA polymerase zeta
	77810	C/T	splice_donor&intron	phospholipase B-2
	78220	T/C	splice_acceptor&intron	phospholipase B-2
c_000000000043_segment0_c_000000000043_1_0_168450_0	28844	T/C	splice_acceptor&intron	phospholipase B-2
	37322	T/C	splice_donor&intron	ATP-dependent RNA helicase dbp4
	46671	A/C	splice_acceptor&intron	DNA polymerase zeta
	66711	T/A	stop_lost&splice_region	MFS transporter, multidrug efflux
	73811	G/A	splice_acceptor&intron	zinc finger protein
c_000000000044_segment0_c_000000000044_1_0_606196_0	48080	T/C	splice_acceptor&intron	glutamine-tRNA synthetase
	78318	A/T	stop_lost&splice_region	UVH3 protein
	83501	C/A	splice_donor&intron	midasin
	87352	A/G	splice_donor&intron	midasin
	96371	T/C	start_lost	MORN repeat protein
	96413	G/A	stop_gained	MORN repeat protein
	97463	A/T	splice_acceptor&intron	MORN repeat protein
	106422	C/T	splice_donor&intron	serine protease family S08A
	109655	T/C	stop_lost&splice_region	DNA repair protein RadA
	127969	A/T	splice_donor&intron	Splicing factor
	147952	T/C	splice_acceptor&intron	transport and Golgi organization 6 protein
	160228	T/C	splice_donor&intron	proteasome activator complex subunit 1
	297084	G/A	splice_acceptor&intron	fatty-acid-CoA ligase
	315269	A/T	splice_donor&intron	DNA topoisomerase III
	323820	T/C	splice_donor&intron	tRNA guanosine-2'-O-methyltransferase
	338496	G/A	stop_gained	serine/threonine-protein kinase
	365238	C/T	stop_gained	Exonuclease 1
	367239	G/A	splice_acceptor&intron	Exonuclease 1
	367528	T/G	splice_donor&intron	Exonuclease 1
	369083	G/A	splice_donor&intron	Exonuclease 1
	430844	A/G	stop_lost&splice_region	U5 small nuclear ribonucleoprotein 40 kDa protein
	431406	C/A	splice_donor&intron	U5 small nuclear ribonucleoprotein 40 kDa protein
	461593	C/T	splice_donor&intron	MMS19 nucleotide excision repair protein
	509629	A/G	splice_acceptor&intron	dnaK protein
	521903	T/C	start_lost	pre-mRNA-splicing factor syf2
	547263	G/A	splice_acceptor&intron	heparan-alpha-glucosaminide N-acetyltransferase
	572533	G/A	stop_gained	AIR synthase-related protein, partial
	583788	G/A	stop_gained	He PIG protein family
c_000000000048_segment0_c_000000000048_1_0_160134_0	25354	A/G	splice_donor&intron	enoyl-(acyl-carrier-protein) reductase
	46626	G/A	stop_gained	tyrosine kinase
	46806	A/T	stop_lost&splice_region	tyrosine kinase
	59633	G/T	splice_donor&intron	calcium/calmodulin-dependent protein kinase 2
c_000000000052_segment0_c_000000000052_1_0_148053_0	56463	A/G	splice_donor&intron	atpase-like protein
	62248	A/G	splice_donor&intron	atpase-like protein
	72309	G/A	splice_donor&intron	intron-binding protein aquarius, partial
	72712	C/A	stop_gained&splice_region	intron-binding protein aquarius, partial
	76831	G/A	splice_donor&intron	intron-binding protein aquarius, partial
	141905	C/G	splice_donor&intron	UDP-glucose 6-dehydrogenase
c_000000000055_segment0_c_000000000055_1_0_95332_0	85112	T/A	stop_gained	phosphoribosylformylglycinamidine synthase, partial
	93164	T/C	start_lost	nuclease HARBI1
	94368	A/T	stop_lost&splice_region	nuclease HARBI1
c_000000000057_segment0_c_000000000057_1_0_112991_0	37073	T/C	splice_acceptor&intron	kinesin-like protein
	45804	A/G	start_lost	mannosyloligosaccharid alpha-mannosidase
	55312	T/C	splice_donor&intron	cyclin-J
	57914	A/G	splice_acceptor&intron	cyclin-J
	89303	G/A	splice_donor&intron	transcription factor Dp
	103088	T/C	splice_acceptor&intron	translation initiation factor sui1-like protein
c_000000000059_segment0_c_000000000059_1_0_359345_0	23192	G/A	splice_acceptor&intron	U5 small nuclear ribonucleoprotein component, partial
	33569	G/T	stop_gained	dynein heavy chain
	36686	G/T	stop_gained	dynein heavy chain
	58779	G/C	splice_donor&intron	heat shock protein
	110465	T/C	splice_donor&intron	DNA-directed RNA polymerase II largest subunit
	140640	G/C	splice_donor&intron	Got1 family protein
	176564	A/C	stop_lost&splice_region	viral A-type inclusion protein
	177365	A/G	splice_acceptor&intron	viral A-type inclusion protein
	207503	C/T	splice_donor&intron	sister chromatid cohesion protein PDS5
	215897	T/G	start_lost	glycosyltransferase-like protein LARGE2-like protein
	306879	C/G	start_lost	protein SHQ1
	322732	G/T	stop_gained	GTP cyclohydrolase I
	338077	G/A	splice_acceptor&intron	Myb-like DNA-binding domain containing protein
c_000000000060_segment0_c_000000000060_1_0_119808_0	46639	G/A	start_lost	NADH-ubiquinone oxidoreductase 51 kDa subunit
	73041	C/T	splice_donor&intron	Sec24d
	87730	T/C	splice_donor&intron	DNA-directed RNA polymerase II largest subunit
c_000000000061_segment0_c_000000000061_1_0_155902_0	24849	A/G	splice_donor&intron	ribonuclease ZC3H12C
	47113	T/A	splice_donor&intron	60S ribosomal protein L30-3
	53886	T/C	start_lost	choline transporter-like protein
	79268	C/G	splice_donor&intron	endomembrane protein 70-like protein
	124302	C/T	stop_gained	AIR synthase-related protein
c_000000000062_segment0_c_000000000062_1_0_197057_0	49509	A/G	splice_donor&intron	RabX4
	51130	C/T	splice_acceptor&intron	fidgetin-like protein
	52280	G/A	stop_gained&splice_region	fidgetin-like protein
	56586	C/A	splice_acceptor&intron	vacuolar protein sorting-associated protein
	59049	C/T	splice_acceptor&intron	vacuolar protein sorting-associated protein
	84549	A/G	splice_acceptor&intron	AAA ATPase
	91486	A/G	splice_donor&intron	n-acetylglucosaminyl-phosphatidylinositol biosynthetic protein
	128152	A/G	splice_donor&intron	biotin-protein ligase
	128170	A/G	start_lost	biotin-protein ligase
c_000000000066_segment0_c_000000000066_1_0_80744_0	47845	C/T	splice_donor&intron	heat shock 70
	49899	A/C	splice_donor&intron	heat shock 70
c_000000000067_segment0_c_000000000067_1_0_768559_0	39372	G/A	stop_gained	ribonucleotide reductase class 2
	76204	A/T	splice_donor&intron	U3 small nucleolar RNA-associated protein 6
	112568	T/C	stop_lost	syntaxin-binding protein 1
	114464	G/T	stop_gained	syntaxin-binding protein 1
	180954	G/C	stop_lost&splice_region	cell division cycle 2 CDC20, cofactor of APC complex
	243642	A/G	splice_donor&intron	nucleolar protein 6
	355556	C/T	splice_acceptor&intron	adaptor protein complex 4, subunit mu 4
	563442	A/G	splice_donor&intron	alpha amylase domain-containing protein
	583414	T/C	start_lost	phenylalanyl-tRNA synthetase
	593632	C/A	splice_donor&intron	Bifunctional methylenetetrahydrofolate dehydrogenase/cyclohydrolase
	660409	G/A	stop_gained	Leucine Rich Repeat family protein
c_000000000069_segment0_c_000000000069_1_0_85968_0	30902	A/G	splice_donor&intron	pre-rRNA processing protein Esf1
c_000000000070_segment0_c_000000000070_1_0_143349_0	24719	C/T	splice_acceptor&intron	Leucine Rich Repeat family protein
	45352	T/C	splice_acceptor&intron	regulatory protein UhpC
	45396	A/G	start_lost	regulatory protein UhpC
c_000000000072_segment0_c_000000000072_1_0_71046_0	49484	A/C	splice_donor&intron	retroelement
c_000000000076_segment0_c_000000000076_1_0_709009_0	5961	G/T	stop_gained	He_pig domain containing protein
	27776	G/T	stop_gained	dynein heavy chain
	57697	A/G	splice_acceptor&intron	CCR4-NOT transcription complex subunit 8
	92010	G/A	splice_donor&intron	peptidyl-tRNA hydrolase
	101925	T/A	stop_lost&splice_region	ATP-dependent RNA helicase
	121558	C/A	splice_donor&intron	He_Pig domain protein
	156640	G/A	start_lost&splice_region	DEAD/DEAH box helicase
	211094	T/C	splice_donor&intron	heat shock protein
	231168	T/C	stop_lost&splice_region	E3 ubiquitin-protein ligase SHPRH
	237634	T/C	splice_donor&intron	arginine N-methyltransferase
	251312	C/T	splice_acceptor&intron	ATP-dependent helicase
	270139	A/T	splice_donor&intron	phosphatidylinositol glycan, class W
	388921	A/G	splice_acceptor&intron	histone acetyltransferase type B catalytic subunit
	512550	T/C	splice_donor&intron	WD domain-containing protein
	532705	C/T	splice_donor&intron	kinesin-like protein KIFC3
	561698	C/A	stop_gained&splice_region	sentrin-specific protease
	561975	A/G	splice_acceptor&intron	sentrin-specific protease
	579044	T/C	stop_lost&splice_region	protein phosphatase PP2A regulatory subunit B
	581383	G/A	splice_donor&intron	Ubiquitin carboxyl-terminal hydrolase family protein
	581823	C/G	stop_gained	Ubiquitin carboxyl-terminal hydrolase family protein
	612390	A/C	splice_donor&intron	glycosyltransferase-like protein LARGE1
	612391	C/T	splice_donor&intron	glycosyltransferase-like protein LARGE1
	621792	A/G	splice_acceptor&intron	UDP-GalNAc
	668592	G/T	start_lost	peptide chain release factor 1
c_000000000077_segment0_c_000000000077_1_0_248773_0	136310	C/A	start_lost	He PIG protein family
	137772	C/A	stop_gained	phosphoribosylformylglycinamidine synthase, partial
	143850	A/G	splice_donor&intron	transposase, mutator type
c_000000000083_segment0_c_000000000083_1_0_48374_0	20520	G/T	stop_gained	He_pig domain containing protein
	42207	G/T	stop_gained	dynein heavy chain
c_000000000088_segment0_c_000000000088_1_0_96491_0	22493	C/T	splice_donor&intron	MSH5, Meiotic recombination protein
	75282	C/T	splice_donor&intron	transcription factor Dp
c_000000000089_segment0_c_000000000089_1_0_73559_0	44208	G/A	stop_gained	phosphoribosylformylglycinamidine synthase
c_000000000090_segment0_c_000000000090_1_0_79048_0	14900	A/T	stop_lost&splice_region	adaptor protein complex 1 subunit gamma 3
c_000000000098_segment0_c_000000000098_1_0_223957_0	88395	G/A	stop_gained	sentrin-specific protease
	109652	G/A	splice_acceptor&intron	vacuolar protein sorting-associated protein 33-like protein
	112348	A/G	stop_lost&splice_region	DNA replication ATP-dependent helicase
	112920	A/C	stop_gained	DNA replication ATP-dependent helicase
	168100	C/T	stop_gained	histidyl-tRNA synthetase
c_000000000099_segment0_c_000000000099_1_0_544977_0	116578	C/A	stop_lost&splice_region	transcriptional activator myb-like protein
	193470	T/C	splice_acceptor&intron	kinase domain containing protein
	196124	T/G	splice_acceptor&intron	kinase domain containing protein
	204156	C/T	splice_acceptor&intron	Histone-lysine N-methyltransferase
	222160	G/A	splice_acceptor&intron	Histone-lysine N-methyltransferase
	223466	C/A	splice_acceptor&intron	protein kinase 2
	315806	A/G	splice_donor&intron	ribosome biogenesis (Nop4)
	360887	G/T	stop_gained	methylcrotonoyl-CoA carboxylase
	364786	T/C	start_lost	Sec14 cytosolic factor
	365984	T/C	splice_acceptor&intron	DNA-directed RNA polymerase 1 subunit RPA2
	401068	T/C	stop_lost&splice_region	nitroreductase family
	414979	A/G	start_lost	WD-40 repeat protein
	425387	T/C	start_lost	Hsp70
	427739	A/G	stop_lost&splice_region	fumarate hydratase
	436203	T/C	splice_donor&intron	ankyrin repeat-containing protein
	463562	A/G	start_lost	elongation factor Tu GTP-binding domain-containing protein
c_000000000100_segment0_c_000000000100_1_0_143663_0	80370	A/G	splice_donor&intron	phosphatidylinositol-3,4,5-trisphosphate 3-phosphatase
	98421	G/T	stop_gained	condensin subunit, structural maintenance of chromosome protein 2, SMC2
c_000000000103_segment0_c_000000000103_1_0_295240_0	38211	C/T	stop_gained&splice_region	retroelement
	55388	G/T	splice_acceptor&intron	retroelement
	229946	G/A	start_lost	alpha mannosyltransferase
	238463	T/A	stop_lost&splice_region	elongation factor 1-alpha (EF-1-alpha)
c_000000000105_segment0_c_000000000105_1_0_116809_0	49353	G/C	stop_gained	UDP-GlcNAc
c_000000000106_segment0_c_000000000106_1973_0_153687_0	14081	C/A	splice_donor&intron	40S ribosomal protein S8
	83693	G/A	stop_gained	transcription initiation factor TFIID subunit D4
	91917	G/A	stop_gained	carbohydrate kinase
c_000000000108_segment0_c_000000000108_1_0_787343_0	96173	T/C	stop_lost&splice_region	26S protease regulatory subunit S10B
	115345	G/A	splice_acceptor&intron	transformation/transcription domain-associated protein
	146031	A/G	splice_acceptor&intron	HECT E3 ubiquitin ligase
	210159	A/C	splice_acceptor&intron	ABC-type antimicrobial peptide transport system, permease component
	213310	C/T	splice_donor&intron	aspartyl protease
	230150	C/T	splice_donor&intron	Dek1-calpain-like protein
	244040	A/G	splice_donor&intron	rapamycin-insensitive companion protein
	354361	G/A	start_lost	MLH3 DNA mismatch repair protein
	386874	T/A	stop_lost&splice_region	dynein heavy chain
	434568	C/T	splice_donor&intron	death-inducer obliterator 1
	444365	A/G	splice_donor&intron	DNA topoisomerase VI subunit B
	525953	C/T	splice_acceptor&intron	serine protease family S08A
	558841	C/T	stop_gained	chromodomain-helicase-DNA-binding protein
	561502	A/G	splice_donor&intron	chromodomain-helicase-DNA-binding protein
	570744	A/T	stop_gained	SF3A3 splicing factor 3a, subunit 3
	662044	G/A	stop_gained	adaptor protein complex 1, subunit gamma 1
	672169	T/C	start_lost	major facilitator superfamily protein
	694485	G/A	stop_gained	Propionyl-CoA carboxylase alpha chain
	703532	G/A	splice_donor&intron	E3 ubiquitin-protein ligase
c_000000000112_segment0_c_000000000112_1_0_217413_0	44041	A/T	stop_gained&splice_region	RICTOR, rapamycin-insensitive companion protein
	59207	A/G	splice_acceptor&intron	ribonuclease inhibitor
	79206	G/C	stop_gained	NAD(P)H-hydrate epimerase precursor
	120798	A/G	splice_donor&intron	formin 2 domain-containing protein
c_000000000114_segment0_c_000000000114_2_0_123506_0	28608	C/T	stop_gained	retroelement
	37434	G/A	splice_donor&intron	retroelement
	52532	G/A	stop_gained	phosphoribosylformylglycinamidine synthase
	83148	T/C	splice_donor&intron	Cation transport ATPase
c_000000000118_segment0_c_000000000118_4_0_239623_0	162088	C/T	stop_gained	Sec8
	168573	T/C	start_lost	mitochondrial solute carrier-like protein
c_000000000120_segment0_c_000000000120_1_0_258037_0	92886	C/T	splice_donor&intron	DNA polymerase epsilon catalytic subunit A
	100346	T/C	splice_acceptor&intron	DNA polymerase epsilon catalytic subunit A
	156406	T/A	splice_donor&intron	DENN domain-containing protein 2C
	169002	C/A	stop_lost&splice_region	trans-sialidase
	177310	G/A	start_lost	O-sialoglycoprotein endopeptidase
	178396	G/A	splice_acceptor&intron	O-sialoglycoprotein endopeptidase
	178414	T/C	stop_lost&splice_region	O-sialoglycoprotein endopeptidase
c_000000000122_segment0_c_000000000122_1_0_93897_0	39438	A/G	splice_acceptor&intron	protein phosphatase 2C
	67868	G/A	stop_gained	splicing factor 3B subunit 3
c_000000000124_segment0_c_000000000124_1_0_72181_0	47574	A/G	splice_donor&intron	AIR synthase-related protein, partial
c_000000000128_segment0_c_000000000128_1_0_60640_0	38054	A/G	splice_acceptor&intron	RING finger and SPRY domain-containing protein
c_000000000131_segment0_c_000000000131_2_0_75957_0	13945	C/T	stop_gained	phosphoribosylformylglycinamidine synthase
	73003	A/G	splice_donor&intron	histone acetyltransferase HAC12
c_000000000133_segment0_c_000000000133_1_0_105445_0	76818	A/C	stop_lost&splice_region	checkpoint kinase
c_000000000134_segment0_c_000000000134_83_0_233108_0	61641	G/T	splice_acceptor&intron	splicing factor 3B subunit 1
	67253	C/G	stop_lost&splice_region	pre-mRNA-splicing factor SPF27
	70777	A/G	splice_acceptor&intron	prohibitin
	130846	G/A	splice_donor&intron	queuine tRNA-ribosyltransferase
	131001	G/A	stop_gained	queuine tRNA-ribosyltransferase
	157216	G/A	splice_acceptor&intron	MYB DNA binding protein/ transcription factor-like protein
	173134	C/A	start_lost	histone H2A
c_000000000135_segment0_c_000000000135_1_0_119214_0	63579	G/C	splice_donor&intron	glycoprotein endo-alpha-1,2-mannosidase-like protein precursor
	77073	T/C	start_lost	glycoprotein endo-alpha-1,2-mannosidase-like protein precursor
	84265	G/T	stop_gained	THO complex subunit 2
c_000000000136_segment0_c_000000000136_1_0_253143_0	36040	A/G	splice_donor&intron	histone
	68221	T/C	splice_acceptor&intron	U5 small nuclear ribonucleoprotein component, partial
	97854	C/T	splice_donor&intron	PCI domain-containing protein 2
	117367	A/G	stop_lost&splice_region	S-adenosyl-L-methionine-dependent methyltransferase-like protein
	139198	G/T	stop_gained	amino acid transporter
c_000000000139_segment0_c_000000000139_1_0_48775_0	17160	C/T	stop_gained	retroelement
c_000000000141_segment0_c_000000000141_1_0_530987_0	75250	C/T	splice_donor&intron	trichohyalin
	93115	G/A	splice_donor&intron	Serine/threonine-protein kinase
	93145	G/T	splice_acceptor&intron	Serine/threonine-protein kinase
	121607	A/G	start_lost	DNA polymerase
	123294	G/C	stop_lost&splice_region	lung seven transmembrane receptor-like protein
	158843	C/T	splice_acceptor&intron	Hsp70
	226055	A/G	splice_acceptor&intron	Hsp70-type chaperone
	251615	T/G	splice_acceptor&intron	HEAT repeat-containing protein
	275274	T/C	splice_acceptor&intron	ABC transporter (Adp1)
	275464	C/T	splice_donor&intron	ABC transporter (Adp1)
	288737	G/A	stop_gained	nlpC/P60 family protein
	312682	C/T	stop_gained	fibronectin type-III domain-containing protein 3A
	321116	A/G	splice_donor&intron	fibronectin type-III domain-containing protein 3A
	354785	G/A	stop_gained	transcriptional regulator
	354788	T/C	start_lost	transcriptional regulator
	370055	G/T	stop_gained	Myb-like DNA-binding domain containing protein
	386312	T/A	stop_lost&splice_region	RNA recognition motif and CCHC-type zinc finger domain-containing protein
	391344	T/C	splice_donor&intron	ATPase
	518059	C/T	start_lost	AIR synthase-related protein
	519931	G/C	stop_lost&splice_region	phosphoribosylformylglycinamidine synthase
	520554	G/A	stop_gained	phosphoribosylformylglycinamidine synthase
c_000000000142_segment0_c_000000000142_1_0_53078_0	27297	T/G	stop_lost&splice_region	3'-5' exonuclease family protein
c_000000000144_segment0_c_000000000144_1_0_95429_0	42283	G/C	splice_donor&intron	ATP-binding Cassette (ABC) Superfamily
c_000000000151_segment0_c_000000000151_1_0_96922_0	7690	T/A	stop_gained	AIR synthase-related protein
	61376	A/T	stop_gained	phosphoribosylformylglycinamidine synthase
	61642	A/T	stop_gained	phosphoribosylformylglycinamidine synthase
c_000000000152_segment0_c_000000000152_1_0_170781_0	27850	C/T	splice_acceptor&intron	polyketide synthase
c_000000000154_segment0_c_000000000154_1_0_67372_0	25606	A/G	splice_donor&intron	dna binding protein
c_000000000157_segment0_c_000000000157_1_0_55790_0	19393	A/G	splice_donor&intron	protein kinase 1
	19395	C/G	start_lost&splice_region	protein kinase 1
c_000000000159_segment0_c_000000000159_4_0_295605_0	36687	T/A	stop_gained	SF3A3 splicing factor 3a, subunit 3
	43969	C/T	splice_donor&intron	tudor domain-containing protein
	146415	A/G	start_lost	Pattern formation protein EMB30
	149986	T/A	stop_lost&splice_region	Pattern formation protein EMB30
	157587	G/A	splice_acceptor&intron	tRNA wybutosine-synthesizing protein
	162253	C/T	splice_donor&intron	phospholipid-transporting ATPase
	196335	C/T	stop_gained	adaptor protein complex 2, subunit mu 2
	227405	A/G	splice_acceptor&intron	DnaJ domain-containing protein
	228711	T/C	stop_lost&splice_region	DnaJ domain-containing protein
c_000000000160_segment0_c_000000000160_1_0_252891_0	32555	G/A	stop_gained	zinc finger CCCH domain-containing protein
	40344	C/G	start_lost	tRNA(Ile)-lysidine synthetase
	61331	G/A	splice_donor&intron	kinesin-related protein, C-terminal motor subfamily
	72943	T/A	stop_gained&splice_region	dynamin associated protein
	195268	G/A	splice_donor&intron	STE family protein kinase
	217867	T/C	splice_donor&intron	ATP-dependent DNA helicase Q-like 3
c_000000000164_segment0_c_000000000164_1_0_306224_0	19051	T/C	splice_acceptor&intron	DEAD/DEAH box RNA helicase
	102207	G/A	splice_acceptor&intron	transcription initiation factor TFIID subunit 5
	181821	T/C	stop_lost&splice_region	Helicase
	214002	C/T	stop_gained	Aldo-keto reductase
	234933	G/T	splice_donor&intron	ubiquitin carboxyl-terminal hydrolase 48
	304825	T/A	splice_donor&intron	antiparallel microtubule cross-linking factor Ase1
c_000000000168_segment0_c_000000000168_1_0_235107_0	19673	G/T	stop_gained	regulator of chromosome condensation (RCC1)-like protein
	21189	G/A	stop_gained	regulator of chromosome condensation (RCC1)-like protein
	41338	C/T	splice_acceptor&intron	DnaK
	45953	T/G	stop_gained	YbaK/aminoacyl-tRNA synthetase-associated domain-containing protein
	82201	T/A	stop_gained	molecular chaperone DnaK
	98512	T/A	stop_gained	CLIP-associating protein 2
	114396	G/T	stop_gained	syntaxin-binding protein 1
	209694	A/G	stop_lost&splice_region	RNA polymerase 3 transcription factor 3B
	209921	A/G	stop_lost&splice_region	Hsp70-like protein
	212089	C/T	splice_donor&intron	Hsp70-like protein
	221623	C/A	stop_gained	DUF3595 domain containing protein
c_000000000171_segment0_c_000000000171_3_0_123653_0	17662	T/C	splice_donor&intron	Jade-1
	85001	G/A	splice_donor&intron	mevalonate kinase
c_000000000172_segment0_c_000000000172_1_0_433349_0	40738	A/G	splice_donor&intron	molecular chaperone DnaK
	171546	G/A	splice_donor&intron	Zinc finger in N-recognin family protein
	216626	G/T	stop_lost&splice_region	A-kinase anchor protein 17A
	256248	G/A	start_lost	N-ethylmaleimide-sensitive factor
	285437	G/T	stop_gained	Cation transport ATPase
	332080	A/G	splice_donor&intron	DEAD/DEAH box RNA helicase
	392154	A/G	splice_donor&intron	anaphase-promoting complex subunit Apc8-like protein
	420388	A/G	splice_donor&intron	periodic tryptophan protein
c_000000000173_segment0_c_000000000173_1_0_59350_0	5140	A/T	stop_lost&splice_region	RabGAP/TBC domain-containing protein
	21840	A/G	splice_donor&intron	periodic tryptophan protein
	42340	A/G	splice_donor&intron	LSU ribosomal protein L20P
c_000000000174_segment0_c_000000000174_1_0_63838_0	52160	C/T	stop_gained	STE20 family protein kinase
	56048	G/T	stop_gained	phosphoribosylformylglycinamidine synthase, partial
c_000000000180_segment0_c_000000000180_1_0_81698_0	63171	T/C	splice_donor&intron	kinesin family-like protein
c_000000000182_segment0_c_000000000182_1_0_84042_0	51673	T/C	splice_donor&intron	voltage-sensor containing phosphatase
	53166	A/T	stop_gained	voltage-sensor containing phosphatase
c_000000000184_segment0_c_000000000184_1_0_131660_0	37193	G/A	stop_gained	WD40 repeat-containing protein
	40530	T/A	splice_acceptor&intron	AT-rich interactive domain-containing protein 3C
	55463	A/C	splice_donor&intron	coronin-like protein
c_000000000186_segment0_c_000000000186_16657_0_70724_0	30651	G/C	stop_lost&splice_region	phosphoribosylformylglycinamidine synthase
	34487	A/G	stop_lost&splice_region	retroelement
	34776	A/C	splice_donor&intron	retroelement
	43443	T/A	stop_lost&splice_region	He_Pig domain protein
c_000000000192_segment0_c_000000000192_1_0_195909_0	82143	G/C	splice_acceptor&intron	40S ribosomal protein S19e
	108129	G/A	splice_donor&intron	RhoGEF domain containing protein
	185527	A/G	splice_donor&intron	phosphatidylinositol-3-phosphate 5-kinase, Fab1
	195142	G/A	stop_gained	splicing factor 3B subunit 1
c_000000000193_segment0_c_000000000193_1_0_204424_0	100483	G/A	splice_donor&intron	Sec6
	102203	C/T	stop_gained	SMC2,structural maintenance of chromosomes protein 2
	116657	C/T	splice_donor&intron	replication protein A 70 kDa DNA-binding subunit, partial
	162242	G/A	stop_gained	molecular chaperone DnaK
	162471	C/T	stop_gained	molecular chaperone DnaK
	175102	A/G	splice_donor&intron	phosphoribosylaminoimidazole-succinocarboxamide synthase / phosphoribosylaminoimidazole carboxylase fusion protein
c_000000000195_segment0_c_000000000195_1_0_263920_0	10616	A/G	splice_donor&intron	phosphoribosylaminoimidazole-succinocarboxamide synthase / phosphoribosylaminoimidazole carboxylase fusion protein
	37645	G/T	stop_gained	ubiquitin ligase E3 alpha
	38023	G/T	stop_gained	ubiquitin ligase E3 alpha
	42955	A/C	splice_acceptor&intron	DNA polymerase I
	59031	G/C	stop_lost&splice_region	L-asparaginase
	80375	C/T	splice_donor&intron	nucleolar and coiled-body phosphoprotein
	156255	A/G	start_lost	DNA replication complex GINS protein PSF3
	179333	G/A	stop_gained	formin domain-containing protein
c_000000000197_segment0_c_000000000197_1_0_102267_0	52560	T/C	stop_lost&splice_region	beta-tubulin
	62779	C/T	stop_gained&splice_region	Sec31
	74766	C/A	splice_acceptor&splice_region&intron	50S ribosomal protein L3-2, partial
c_000000000198_segment0_c_000000000198_1_0_99853_0	2557	C/T	stop_gained	Pyruvate carboxylase
c_000000000199_segment0_c_000000000199_36_0_247094_0	81979	G/A	splice_donor&intron	Ca2
	100956	A/T	splice_acceptor&intron	radial spoke head
	101979	T/C	splice_donor&intron	radial spoke head
	140486	G/A	splice_acceptor&intron	ATP-dependent RNA helicase DBP5
	142009	A/G	stop_lost&splice_region	Snm1
	157875	G/C	splice_acceptor&intron	N-acetylglucosaminylaminotransferase
	174033	C/T	splice_acceptor&intron	cysteine proteinase
	178396	C/T	stop_gained	protein transport protein Sec24A
c_000000000200_segment0_c_000000000200_1_0_91024_0	57085	A/G	start_lost	GDP-L-fucose transporter
	73957	T/C	splice_acceptor&intron	alpha-N-acetylglucosaminidase
c_000000000201_segment0_c_000000000201_1_0_135879_0	12687	A/G	start_lost	GDP-L-fucose transporter
	34824	C/T	stop_gained	alpha-N-acetylglucosaminidase
	47216	G/A	splice_donor&intron	Cob(I)yrinic acid a,c-diamide adenosyltransferase
c_000000000202_segment0_c_000000000202_1_0_89270_0	25298	A/G	stop_lost&splice_region	viral A-type inclusion protein
	71162	G/A	stop_gained	AIR synthase-related protein, partial
c_000000000206_segment0_c_000000000206_8_0_65647_0	30015	A/G	splice_donor&intron	midasin
c_000000000211_segment0_c_000000000211_1_0_88834_0	3881	T/C	stop_lost&splice_region	dolichyl-diphosphooligosaccharide glycosyltransferase subunit
	39689	T/C	stop_lost&splice_region	DNA-directed RNA polymerase 1 subunit RPA2
c_000000000212_segment0_c_000000000212_1_0_253918_0	86563	G/A	stop_gained	TBC1 domain family member 20-like protein
	100249	G/C	start_lost	eukaryotic translation initiation factor 3 subunit
	158240	G/A	stop_gained	proteasome subunit alpha type 6-like protein
	168582	A/G	splice_donor&intron	aldose 1-epimerase
c_000000000213_segment0_c_000000000213_1_0_101590_0	21391	A/T	start_lost	vam6/Vps39-like protein
	21392	T/C	start_lost	vam6/Vps39-like protein
c_000000000220_segment0_c_000000000220_1_0_72480_0	36384	G/A	splice_donor&intron	ubiquitin carboxyl-terminal hydrolase domain containing protein
c_000000000222_segment0_c_000000000222_1_0_127420_0	75487	C/T	splice_donor&intron	GXX repeat-containing protein
c_000000000223_segment0_c_000000000223_1_0_121923_0	85179	G/C	stop_gained	nucleolar complex protein 3
c_000000000224_segment0_c_000000000224_1_0_289250_0	19869	G/A	splice_donor&intron	phosphatidylinositol 4-kinase
	19870	T/G	splice_donor&intron	phosphatidylinositol 4-kinase
	63658	G/A	stop_gained	GTP-binding protein EngA
	73500	A/G	start_lost	transmembrane protein
	185666	T/C	start_lost	Methyltransferase-like protein 13
	218907	T/C	stop_lost&splice_region	histone acetyltransferase
	220384	A/G	splice_donor&intron	histone acetyltransferase
Note: The hypothetical proteins are not shown
